# Supplementary material for: Rational Design and Synthesis of 3-Morpholine Linked Aromatic-Imino-1H-Indoles as Novel Kv1.5 Channel Inhibitors Sharing Vasodilation Effects
Source: Front Mol Biosci. 2022 Jan 24;8:805594. doi: 10.3389/fmolb.2021.805594 (PMC8819089; doi:10.3389/fmolb.2021.805594)
Supplement: Supplementary file 1 [file DataSheet3.xlsx]

## Sheet: Figure 6 (A)
Compounds	1（%）	2（%）	3（%）	Mean	SD
T1	34.9038	11.4374	40.5385	28.96	15.4326
T3	38.2287	40.5251	59.4216	46.06	11.6271
T4	93.75	89.3082	97.1029	93.3867	3.90769
T5	66.4326	26.4865	51.9837	48.3	20.2227
T6	69.0743	93.4169	89.1613	83.8833	13.0043
T7	76.9448	44.904	64.9254	62.2567	16.1864
T8	57.6923	78.0142	71.0526	68.9167	10.3266
T9	66.4326	26.4865	51.9837	48.3	20.2227
T11	67.4065	67.5	82.866	72.5933	8.89997
T13	52.9074	47.3722	31.0576	43.78	11.3588
T15	86.3636	71.5454	76.4444	78.1167	7.54602
T16	88.7831	90.4911	94.0663	91.1133	2.69952

## Sheet: Figure 6 (B)
Compounds	1（%）	2（%）	3（%）	Mean	SD
T1	15.7738	3.82318	7.78	9.12333	6.0872
T3	6.26649	15.9159	12.77	11.6533	4.92096
T4	81.6435	74	101.257	85.6333	14.0619
T5	13.6808	24.4526	11.921	16.6833	6.78345
T6	35.4839	47.245	39.3	40.6767	6.00455
T7	22.3033	29.3907	44.1955	31.9633	11.1745
T8	39.8618	49.1857	48.6762	45.91	5.24566
T9	75.8912	84.3284	58.0407	72.7533	13.4227
T11	68.4636	89.1599	74.0586	77.2267	10.7072
T13	51.0166	58.1395	52.48	53.88	3.7608
T15	37.9902	58.3451	40.5085	45.6167	11.0991
T16	76.85	71.44	65.1	71.13	5.88113

## Sheet: Figure 7 (A)-T4
Compound	Concentration	1（%）	2（%）	3（%）	Mean	SD
T4	10-4	93.75	89.3082	97.1029	93.3867	3.90769
T4	10-5	80.9386	79.5845	68.4874	76.3333	6.81494
T4	10-6	38.9068	19.633	31.0049	29.8333	9.70275
T4	10-7	0	0	0	0	0
T4	10-8	0	0	0	0	0
T4	10-9	0	0	0	0	0
T4	10-10	0	0	0	0	0

## Sheet: Figure 7 (A)-T16
Compound	Concentration	1（%）	2（%）	3（%）	Mean	SD
T16	10-4	88.7831	90.4911	94.0663	91.1333	2.70617
T16	10-5	54.4128	73.8814	75.4516	67.9333	11.7475
T16	10-6	16.6865	30.3089	35	27.3333	9.50386
T16	10-7	0	0	0	0	0
T16	10-8	0	0	0	0	0
T16	10-9	0	0	0	0	0
T16	10-10	0	0	0	0	0

## Sheet: Figure 7 (B)-T4
Compound	Concentration	1（%）	2（%）	3（%）	Mean	SD
T4	10-4	69.3	69.1	71	69.8	1.04403
T4	10-5	9.10624	9.52381	10	9.53333	0.450925
T4	10-6	1.81269	2.3622	2.88625	2.36667	0.550757
T4	10-7	0	0	0	0	0
T4	10-8	0	0	0	0	0
T4	10-9	0	0	0	0	0
T4	10-10	0	0	0	0	0

## Sheet: Figure 7 (B)-T16
Compound	Concentration	1（%）	2（%）	3（%）	Mean	SD
T16	10-4	76.8501	71.4442	65.1	71.1314	5.88129
T16	10-5	59.2	61	67.2	62.4667	4.19682
T16	10-6	2.26021	1.75545	2.99172	2.33579	0.621591
T16	10-7	0	0	0	0	0
T16	10-8	0	0	0	0	0
T16	10-9	0	0	0	0	0
T16	10-10	0	0	0	0	0
